# Supplementary material for: Temporal Alterations of Sphingolipids in Optic Nerves After Indirect Traumatic Optic Neuropathy
Source: Ophthalmol Sci. 2022 Sep 7;3(1):100217. doi: 10.1016/j.xops.2022.100217 (PMC9574713; doi:10.1016/j.xops.2022.100217)
Supplement: Supplementary Materials List of Abbreviations [file mmc1.xlsx]

## Sheet: Sheet1
Class Key	Lipid Name
BisMePA	bismethyl phosphatidic acid
CPA	cyclic phosphatidic acid
dMe PE	dimethylphosphatidylethanolamine
LdMePE	lysodimethylphosphatidylethanolamine
LPC	lysophosphatidylcholine
LPE	lysophosphatidylethanolamine
LPI	lysophosphatidylinositol
PA	phosphatidic acid
PC	phosphatidylcholine
PE	phosphatidylethanolamine
Pet	phosphatidylethanol
PG	phosphatidylglycerol
PI	phosphatidylinositol
PMe	phosphatidylmethanol
PS	phosphatidylserine
Cer	ceramide
SM	sphingomyelin
So	sphingosine
CerG1	hexosyl ceramide
CerG3	trihexosyl ceramide
SoG1	hexosyl sphingosine
ST	sulfatide
CL	cardiolipin
DG	diglyceride
MG	monoglyceride
TG	triglyceride
ChE	cholesterol ester
ZyE	zymosterol
Co	coenzyme
AcCa	acyl carnitine
WE	wax ester
MGDG	monogalactosyldiacylglycerol
SODG	sulfoquinovosyldiacvlglycerol
